# Supplementary material for: Phylogenetic Relationships of Plant Bugs Based on Mitochondrial Genomes (Heteroptera: Miridae)
Source: Ecol Evol. 2026 Feb 4;16(2):e73035. doi: 10.1002/ece3.73035 (PMC12872965; doi:10.1002/ece3.73035)
Supplement: Supplementary file 3 — Data S1–S2: ece373035‐sup‐0003‐DataS1‐S2.zip. [file ECE3-16-e73035-s002.zip]

Archive with 2 entries (2 files):
- ece373035-sup-0003-DataS1.nex
- ece373035-sup-0004-DataS2.nex
